# Supplementary material for: Local Enrichment with Convergence of Enriched T-Cell Clones Are Hallmarks of Effective Peptide Vaccination against B16 Melanoma
Source: Vaccines (Basel). 2024 Mar 22;12(4):345. doi: 10.3390/vaccines12040345 (PMC11487401; doi:10.3390/vaccines12040345)
Supplement: Supplementary file 1 [file vaccines-12-00345-s001.zip]

Archive with 2 entries (2 files):
- Supplement_TableS2.xlsx
- vaccines-2851870-supplementary.pdf
