# Supplementary material for: Local Enrichment with Convergence of Enriched T-Cell Clones Are Hallmarks of Effective Peptide Vaccination against B16 Melanoma
Source: Vaccines (Basel). 2024 Mar 22;12(4):345. doi: 10.3390/vaccines12040345 (PMC11487401; doi:10.3390/vaccines12040345)
Supplement: Supplementary file 1 [file vaccines-12-00345-s001.zip › Supplement_TableS2.xlsx]

## Sheet: Tumor antigens
Reference	Antigen	TCRb CDR3	TRBV	p20 dLN 1	p20 dLN 2	p20 ndLN 1	p20 ndLN 2	p30 dLN 1	p30 dLN 1	p30 ndLN 2	p30 ndLN 2	HLA	Data reference
Supplementary table S2. Overlapping of H-2b-related antigen-specific clonotypes the current clonesets.
Atricle: "Local Enrichment with Convergence of Enriched T-Cell Clones are the Hallmarks of Effective Peptide Vaccination against B16 Melanoma"				Frequency
Authors: Izosimova et al.
Sidhom et al 2018	TRP-2	CASGDGLGYEQYF	TRBV13-2	3.96E-04	3.69E-04	4.31E-04	1.08E-04	5.35E-04	4.03E-04	4.86E-04		Kb	https://github.com/sidhomj/ImmunoMap/tree/master/Sample%20Data
	TRP-2	CASSLPGQGNGNTLYF	TRBV12-1	4.19E-05
	TRP-2	CASSPRGVSNERLFF	TRBV5	4.62E-05
	TRP-2	CASSFQNSGNTLYF	TRBV14	7.90E-05	1.72E-04	1.38E-04	1.83E-04	1.17E-04		2.42E-04
	TRP-2	CASSDRGGAYEQYF	TRBV13-3	3.73E-05	4.50E-05		3.30E-05	2.23E-04	7.18E-05	2.25E-04
	TRP-2	CASSLGRAEQYF	TRBV12-2		8.69E-05
	TRP-2	CGARDRGHAEQFF	TRBV20	7.98E-05				5.71E-05
Truckenbrod et al 2021	TRP-2	CASGDALGYEQYF	TRBV13-2									Kb	https://conservancy.umn.edu/bitstream/handle/11299/224645/Truckenbrod_umn_0130E_22477.pdf
	TRP-2	CASSLDSGGNQDTQYF	TRBV16		1.27E-04								https://www.ncbi.nlm.nih.gov/geo/query/acc.cgi?acc=GSE171221
	TRP-2	CASSLAGAGTNERLFF	TRBV12-1
	TRP-2	CASSLDWGGNQDTQYF	TRBV16			1.67E-04				5.07E-05
Rizutto et al 2009	gp100	ASSQSRYEQY	TRBV2	5.02E-05	3.78E-05			7.40E-05	4.37E-05	8.20E-05		Kb	https://rupress.org/view-large/9341487
	gp100	ASSSSGFTEVF	TRBV4								4.44E-05
	gp100	ASSFTQTNTEVF	TRBV14				1.16E-04
	gp100	ASSSTGYYAEQF	TRBV4	5.92E-05	6.34E-05		4.59E-05	1.03E-04	2.04E-04
	gp100	ASRDGSYNSPLY	TRBV13-1, TRBV2						4.31E-05
	gp100	ASSLSTGYYAEQF	TRBV26, TRBV2	4.51E-05	7.26E-05			6.97E-05
	gp100	ASSEPTGGVYEQY	TRBV13-1, TRBV2
	gp100	ASSSGGGYAEQF	TRBV4	1.50E-04	9.72E-05	1.62E-04		1.60E-04		3.15E-04
	gp100	ASGDAWAGSYEQY	TRBV13-2, TRBV3, TRBV4
	gp100	ASSLADRGQDTQY	TRBV15

## Sheet: Auto+Viral
Reference	Antigen	TCRb CDR3	TRBV	Vbetta	p20 dLN	p20 dLN	p20 ndLN	p20 ndLN	p30 dLN	p30 dLN	p30 ndLN	p30 ndLN	HLA	Data reference
					frequency
Madi et al. 2014	GVDH	CASSPGQSNERLFF	TRBV12-2	V5.2	0.002093	0.001654	0.00206	0.000364	0.00321	0.001207	0.002138	0.000279
	GVDH	CASSIWGNYAEQFF	TRBV19	V6
	GVDH	CASSDAREPQYF	TRBV13-1	V8.3
	GVDH	CASSGRNTGQLYF	TRBV13-1	V8.3
	GVDH	CGASDSSGNTLYF	TRBV20	V15
	GVDH	CASSLEGDTEVFF	TRBV16	V11
	GVDH	CASKTDGNTLYF	TRBV26	V3.1
	GVDH	CASSIGTGGYAEQFF	TRBV19	V6
	GVDH	CASSDGWGQNTLYF	TRBV13-3	V8.1
	GVDH	CASSDWGGYEQYF	TRBV13-1	V8.3
	GVDH	CASSQEGGNTEVFF	TRBV2	V1
	GVDH	CASSDAGNYEQYF	TRBV13-3	V8.1
	GVDH	CASSAGGADTQYF	TRBV13-1	V8.3
	GVDH	CASSPGQGDTGQLYF	TRBV21	V19
	GVDH	CASSSTWGNYAEQFF	TRBV4	V10
	GVDH	CGARESSYEQYF	TRBV20	V15
	GVDH	CGARSSQNTLYF	TRBV20	V15
Madi et al. 2014	Influenza	CASSSGGSNTGQLYF		V16	0.000125	0.00041	9.53E-05	0.000316	0.001666	0.00087	0.001009	0.000604
	Influenza	CASSQSGGSNTGQLYF	TRBV2	V4
	Influenza	CASGGANTGQLYF	TRBV13-2	V8.2
	Influenza	CASGGGNTGQLYF	TRBV13-2	V8.2
	Influenza	CASSRGGANTGQLYF	TRBV17	V9
	Influenza	CASSRGGGNTGQLYF	TRBV17	V9
	Influenza	CAWSLKGGANTGQLYF	TRBV31	V14
	Influenza	CASSARTANTEVFF	TRBV13-3	V8.3
Madi et al. 2014	VSV	CASSFVGSYEQYF	TRBV15	V12	0.000519	0.000345	0.000438	0.00035	0.000106	0	0	0
	VSV	CASSFHISYNSPLYF	TRBV4	V13
	VSV	CASSFGVNSDYTF	TRBV4	V10
	VSV	CASSLGVGDTQYF	TRBV15	V12
	VSV	CASSFGVSYEQYF	TRBV14	V13
	VSV	CASSLGTGGKQFF	TRBV14	V13
	VSV	CASSPGTGVEQYF	TRBV15	V12
	VSV	CASSPGTGQAPLF	TRBV15	V12
VDJdb	MCMV	CASSLDSGDSDYTF	TRBV16		0.000388	0.000516	0.000658	0.000287	0.000443	0	0.000204	0
	MCMV	CASSLDSGDTEVFF	TRBV16
	MCMV	CASSLDSGPSYEQYF	TRBV16
	MCMV	CASSLGTGDTQYF	TRBV16
	MCMV	CASSLGWLNSDYTF	TRBV16
	MCMV	CASSLTGAYEQYF	TRBV16
	MCMV	CASSSGTGDTQYF	TRBV16
	MCMV	CAWSPGTGGYNYAEQFF	TRBV31
	MCMV	CGARGDWGYAEQFF	TRBV20
	MCMV	CTCSAGTGGYNYAEQFF	TRBV1
	MCMV	CTCSDGTGGYNYAEQFF	TRBV1
	MCMV	CTCSSGTGGFNYAEQFF	TRBV1
Grace et al 2022	p15E	CASSPPGGGDEQYF	TRBV5, TRBV3			5.63E-05
	p15E	CASSPPGGGTEVFF	TRBV5								4.05E-05
	p15E	CASSPPGAGTGQLYF	TRBV5
	p15E	CASSPPGGWGQNTLYF	TRBV12-1
	p15E	CASSLELGGLEQYF	TRBV16		1.10E-04				9.88E-05	3.89E-05
	p15E	CASSLELGGQEQYF	TRBV16		1.10E-04				3.89E-05
	p15E	CASSWTDSDYTF	TRBV26				4.76E-05
	p15E	CASSWTGTTSAETLYF	TRBV3
	p15E	CASSWTGGDTQYF	TRBV15
